# Supplementary material for: Reassessment of Split-Leg Signs in Amyotrophic Lateral Sclerosis: Differential Involvement of the Extensor Digitorum Brevis and Abductor Hallucis Muscles
Source: Front Neurol. 2019 May 29;10:565. doi: 10.3389/fneur.2019.00565 (PMC6548849; doi:10.3389/fneur.2019.00565)
Supplement: Supplementary file 2 [file Table_2.XLSX]

## Sheet: 工作表1
Supplementary table 2. Diagnostic performance of F-wave parameters in probable ALS patients group
Parameters	Cut-off value	Sensitivity(%)	Specificity(%)	Youden Index	AUC(95%CI)	P-value
EDB
Min F latency(ms/m)	26.0703	77.7778	70	0.477778	0.808(0.730-0.886)	＜0.001
Max F latency(ms/m)	29.4852	69.8413	86	0.558413	0.855(0.788-0.922)	＜0.001
Mean F latency(ms/m)	28.1482	65.0794	90	0.550794	0.843(0.772-0.913)	＜0.001
F-wave chronodispersion(ms)	5.35	57.1429	82	0.391429	0.664(0.563-0.765)	0.003
F-wave pesistence(%)	14.5	20.6349	100	0.206349	0.541(0.434-0.649)	0.451
Mean F amplitude(µV)	175.5	60.3175	88	0.483175	0.724(0.629-0.819)	＜0.001
Mean F/M amplitude ratio(%)	2.18839	77.7778	70	0.477778	0.792(0.710-0.874)	＜0.001
Max F/M amplitude ratio(%)	7.77474	47.619	86	0.33619	0.730(0.639-0.822)	＜0.001
Index Freps(%)	27.3348	85.7143	78	0.637143	0.856(0.785-0.926)	＜0.001
AH
Min F latency(ms/m)	28.2188	34.9206	98	0.329206	0.682(0.586-0.779)	0.001
Max F latency(ms/m)	31.062	44.4444	98	0.424444	0.773(0.690-0.857)	＜0.001
Mean F latency(ms/m)	29.5487	38.0952	100	0.380952	0.725(0.634-0.817)	＜0.001
F-wave chronodispersion(ms)	5.25	65.0794	82	0.470794	0.760(0.671-0.850)	＜0.001
F-wave pesistence(%)	99.5	6.34921	100	0.0634921	0.532(0.425-0.638)	0.563
Mean F amplitude(µV)	431.5	57.1429	80	0.371429	0.701(0.605-0.796)	＜0.001
Mean F/M amplitude ratio(%)	2.64505	53.9683	92	0.459683	0.719(0.625-0.814)	＜0.001
Max F/M amplitude ratio(%)	5.97252	47.619	94	0.41619	0.706(0.612-0.801)	＜0.001
Index Freps(%)	1	23.8095	100	0.238095	0.619(0.517-0.721)	0.030
